# Supplementary material for: Total Chemical Synthesis of LC3A and LC3B Activity-Based Probes
Source: Biomedicines. 2023 Mar 13;11(3):884. doi: 10.3390/biomedicines11030884 (PMC10045837; doi:10.3390/biomedicines11030884)
Supplement: Supplementary file 1 [file biomedicines-11-00884-s001.zip]

Archive with 2 entries (2 files):
- biomedicines-2218800-supplementary.docx
- biomedicines-2218800-supplementary.pdf
